# Supplementary material for: AGA: Interactive pipeline for reproducible gene expression and DNA methylation data analyses
Source: F1000Res. 2015 Oct 21;4:28. Originally published 2015 Jan 28. [Version 2] doi: 10.12688/f1000research.6030.2 (PMC4617321; doi:10.12688/f1000research.6030.2)
Supplement: Supplementary file 1 [file f1000research-4-7666-s0000.tgz]

Archive with 1 entries (1 files):
- a7f94f96-9056-4674-a55c-a79d47c0b49b.pdf
